# Supplementary material for: RIPK4 Suppresses the Invasion and Metastasis of Hepatocellular Carcinoma by Inhibiting the Phosphorylation of STAT3
Source: Front Mol Biosci. 2021 Jun 18;8:654766. doi: 10.3389/fmolb.2021.654766 (PMC8249771; doi:10.3389/fmolb.2021.654766)
Supplement: Supplementary file 2 [file DataSheet1.CSV]

Patient	Days	month	Status	Expression	Group
TCGA-DD-A3A6	3258	108.6	Dead	14.96	Low
TCGA-CC-A3M9	300	10	Dead	16.41	Low
TCGA-ED-A66Y	296	9.866666667	Dead	48.79	Low
TCGA-XR-A8TF	693	23.1	Dead	149.6	Low
TCGA-5R-AA1D	449	14.96666667	Alive	149.97	Low
TCGA-DD-A3A9	931	31.03333333	Dead	168.62	Low
TCGA-2Y-A9H6	357	11.9	Alive	177.19	Low
TCGA-GJ-A3OU	879	29.3	Alive	180.85	Low
TCGA-DD-A4NB	989	32.96666667	Alive	182.34	Low
TCGA-DD-A39W	827	27.56666667	Dead	183.09	Low
TCGA-CC-A5UD	304	10.13333333	Dead	186.34	Low
TCGA-5R-AA1C	520	17.33333333	Alive	186.49	Low
TCGA-DD-AADN	898	29.93333333	Alive	199.07	Low
TCGA-CC-A7IK	262	8.733333333	Dead	207.67	Low
TCGA-DD-AACI	1618	53.93333333	Alive	210.17	Low
TCGA-K7-A5RG	519	17.3	Alive	212.96	Low
TCGA-DD-AAVV	2455	81.83333333	Alive	214.38	Low
TCGA-DD-AADF	115	3.833333333	Dead	215.55	Low
TCGA-2Y-A9H7	1168	38.93333333	Alive	216.12	Low
TCGA-DD-A39V	643	21.43333333	Dead	216.62	Low
TCGA-ZP-A9D1	21	0.7	Alive	218.01	Low
TCGA-G3-AAV2	372	12.4	Alive	221.11	Low
TCGA-FV-A496	10	0.333333333	Alive	227.8	Low
TCGA-G3-A25S	416	13.86666667	Dead	229.58	Low
TCGA-FV-A4ZP	2486	82.86666667	Dead	233.91	Low
TCGA-G3-AAV0	476	15.86666667	Alive	239.78	Low
TCGA-DD-AAD8	1219	40.63333333	Alive	245.34	Low
TCGA-ED-A5KG	854	28.46666667	Alive	246.09	Low
TCGA-RC-A7SF	579	19.3	Alive	248.05	Low
TCGA-DD-AAEG	719	23.96666667	Alive	258.88	Low
TCGA-DD-A3A1	233	7.766666667	Dead	263.31	Low
TCGA-DD-A1EL	415	13.83333333	Dead	268.6	Low
TCGA-DD-AAVR	2513	83.76666667	Alive	270.41	Low
TCGA-DD-A11A	79	2.633333333	Alive	273.6	Low
TCGA-BC-A3KG	680	22.66666667	Alive	275.02	Low
TCGA-DD-A4NF	942	31.4	Alive	279.72	Low
TCGA-XR-A8TD	1030	34.33333333	Alive	280.85	Low
TCGA-DD-A119	223	7.433333333	Dead	281.45	Low
TCGA-DD-A3A7	419	13.96666667	Dead	287.73	Low
TCGA-T1-A6J8	23	0.766666667	Alive	296.12	Low
TCGA-DD-AA3A	410	13.66666667	Dead	300.91	Low
TCGA-BC-A10R	308	10.26666667	Dead	301.05	Low
TCGA-DD-AADR	2028	67.6	Alive	301.79	Low
TCGA-DD-A39Z	601	20.03333333	Dead	301.87	Low
TCGA-ZP-A9CV	1088	36.26666667	Dead	304.51	Low
TCGA-DD-A73E	44	1.466666667	Alive	304.74	Low
TCGA-DD-AACS	1804	60.13333333	Alive	306.98	Low
TCGA-2Y-A9HB	260	8.666666667	Alive	307.51	Low
TCGA-G3-AAV1	359	11.96666667	Dead	307.9	Low
TCGA-DD-AACF	365	12.16666667	Dead	311.65	Low
TCGA-DD-A11C	662	22.06666667	Alive	315.38	Low
TCGA-MR-A8JO	330	11	Alive	315.63	Low
TCGA-DD-AAE4	608	20.26666667	Alive	318.44	Low
TCGA-BC-A10T	837	27.9	Dead	324.24	Low
TCGA-DD-AAEH	784	26.13333333	Alive	332.26	Low
TCGA-CC-5262	103	3.433333333	Dead	332.65	Low
TCGA-EP-A3JL	303	10.1	Alive	333.33	Low
TCGA-BC-A8YO	562	18.73333333	Alive	334.56	Low
TCGA-DD-A11D	1560	52	Dead	336.7	Low
TCGA-BC-A69H	444	14.8	Alive	337.23	Low
TCGA-NI-A4U2	1791	59.7	Dead	342.77	Low
TCGA-BC-A10U	837	27.9	Dead	345.26	Low
TCGA-ED-A7PZ	6	0.2	Alive	345.67	Low
TCGA-DD-AAD5	1345	44.83333333	Alive	346.92	Low
TCGA-BC-A217	1397	46.56666667	Dead	347.02	Low
TCGA-DD-AADM	12	0.4	Dead	353.14	Low
TCGA-DD-AACZ	171	5.7	Dead	356.06	Low
TCGA-YA-A8S7	412	13.73333333	Dead	356.14	Low
TCGA-FV-A2QR	581	19.36666667	Dead	356.27	Low
TCGA-WQ-AB4B	395	13.16666667	Alive	359.36	Low
TCGA-DD-AADY	555	18.5	Alive	362.99	Low
TCGA-DD-AAVP	2752	91.73333333	Alive	370.09	Low
TCGA-G3-A3CH	780	26	Alive	371.45	Low
TCGA-DD-AACV	1531	51.03333333	Alive	373.23	Low
TCGA-ED-A7XP	400	13.33333333	Alive	379.83	Low
TCGA-G3-A5SI	768	25.6	Dead	380.56	Low
TCGA-KR-A7K2	829	27.63333333	Alive	386.62	Low
TCGA-2Y-A9GY	757	25.23333333	Dead	389.93	Low
TCGA-CC-5259	250	8.333333333	Alive	391.3	Low
TCGA-G3-AAV6	65	2.166666667	Dead	392.95	Low
TCGA-CC-A8HS	300	10	Dead	397.13	Low
TCGA-DD-A11B	14	0.466666667	Dead	398.86	Low
TCGA-DD-AADA	1233	41.1	Alive	401.52	Low
TCGA-CC-A8HV	279	9.3	Dead	402.24	Low
TCGA-ZP-A9CZ	706	23.53333333	Alive	402.3	Low
TCGA-FV-A2QQ	729	24.3	Alive	403.88	Low
TCGA-RC-A6M6	9	0.3	Alive	406.01	Low
TCGA-DD-A4NG	802	26.73333333	Dead	408.27	Low
TCGA-BC-A3KF	8	0.266666667	Alive	410.19	Low
TCGA-DD-AADQ	436	14.53333333	Alive	410.74	Low
TCGA-DD-AAEA	575	19.16666667	Alive	413.52	Low
TCGA-DD-A115	2542	84.73333333	Dead	414.58	Low
TCGA-DD-AACD	381	12.7	Dead	417.9	Low
TCGA-CC-A3MC	363	12.1	Alive	418.31	Low
TCGA-DD-AACP	415	13.83333333	Alive	424.55	Low
TCGA-FV-A3R3	366	12.2	Dead	426.72	Low
TCGA-5C-A9VH	322	10.73333333	Alive	429.26	Low
TCGA-EP-A3RK	363	12.1	Alive	429.38	Low
TCGA-DD-AACW	1424	47.46666667	Alive	431.07	Low
TCGA-ED-A459	910	30.33333333	Alive	431.28	Low
TCGA-QA-A7B7	94	3.133333333	Alive	431.97	Low
TCGA-DD-AAVS	1823	60.76666667	Alive	432.62	Low
TCGA-CC-A8HT	140	4.666666667	Dead	433.37	Low
TCGA-RG-A7D4	1098	36.6	Alive	435.1	Low
TCGA-DD-AADP	458	15.26666667	Alive	436.49	Low
TCGA-BC-A112	153	5.1	Dead	440.58	Low
TCGA-DD-AADC	425	14.16666667	Dead	440.59	Low
TCGA-DD-A73A	728	24.26666667	Alive	446.49	Low
TCGA-G3-A5SL	621	20.7	Alive	447.5	Low
TCGA-ZP-A9D0	1091	36.36666667	Alive	453.02	Low
TCGA-2Y-A9H9	697	23.23333333	Alive	453.94	Low
TCGA-2Y-A9H4	1452	48.4	Alive	455	Low
TCGA-DD-AAVQ	2728	90.93333333	Alive	457.95	Low
TCGA-DD-A116	1622	54.06666667	Dead	458.28	Low
TCGA-UB-A7ME	486	16.2	Alive	458.5	Low
TCGA-G3-AAV5	354	11.8	Alive	458.72	Low
TCGA-DD-AAD2	658	21.93333333	Alive	466.67	Low
TCGA-CC-5264	102	3.4	Dead	467.73	Low
TCGA-DD-AACB	2324	77.46666667	Alive	472.8	Low
TCGA-DD-A73G	3478	115.9333333	Alive	473.38	Low
TCGA-RC-A6M5	15	0.5	Alive	474.9	Low
TCGA-DD-A4NE	660	22	Dead	484.9	Low
TCGA-MI-A75G	698	23.26666667	Alive	490.27	Low
TCGA-5C-AAPD	20	0.666666667	Alive	490.83	Low
TCGA-DD-A4NR	9	0.3	Dead	494.32	Low
TCGA-LG-A6GG	387	12.9	Alive	494.94	Low
TCGA-DD-AADV	574	19.13333333	Alive	497.01	Low
TCGA-DD-AACY	1450	48.33333333	Alive	500.09	Low
TCGA-DD-AADL	636	21.2	Alive	500.7	Low
TCGA-CC-A3MB	315	10.5	Dead	500.87	Low
TCGA-UB-A7MF	214	7.133333333	Dead	501.89	Low
TCGA-G3-AAV3	412	13.73333333	Alive	505.15	Low
TCGA-DD-A3A8	11	0.366666667	Dead	508.22	Low
TCGA-DD-A39Y	171	5.7	Dead	508.69	Low
TCGA-DD-A1EG	1372	45.73333333	Dead	510.73	Low
TCGA-2Y-A9GZ	848	28.26666667	Dead	511.95	Low
TCGA-BD-A2L6	1363	45.43333333	Alive	513.27	Low
TCGA-DD-AAD6	672	22.4	Alive	513.69	Low
TCGA-DD-AAVW	2317	77.23333333	Alive	513.81	Low
TCGA-BC-4073	849	28.3	Alive	517.38	Low
TCGA-G3-A7M8	430	14.33333333	Alive	525.15	Low
TCGA-DD-A3A3	535	17.83333333	Dead	525.32	Low
TCGA-ED-A7PX	6	0.2	Alive	526.56	Low
TCGA-DD-AACL	107	3.566666667	Dead	531.49	Low
TCGA-DD-A4NI	816	27.2	Alive	535.89	Low
TCGA-G3-A25Z	655	21.83333333	Alive	537.18	Low
TCGA-2Y-A9H0	3675	122.5	Alive	538	Low
TCGA-2Y-A9H3	1516	50.53333333	Alive	538.46	Low
TCGA-EP-A2KA	627	20.9	Dead	539.15	Low
TCGA-KR-A7K8	906	30.2	Alive	540.03	Low
TCGA-CC-A7IG	299	9.966666667	Dead	541.63	Low
TCGA-ES-A2HS	688	22.93333333	Dead	541.7	Low
TCGA-CC-A9FS	211	7.033333333	Alive	541.75	Low
TCGA-DD-A73F	1085	36.16666667	Alive	544.87	Low
TCGA-5R-AAAM	46	1.533333333	Dead	544.9	Low
TCGA-ZP-A9CY	782	26.06666667	Alive	548.32	Low
TCGA-K7-AAU7	359	11.96666667	Alive	550.74	Low
TCGA-DD-AACH	195	6.5	Dead	553.45	Low
TCGA-2Y-A9GS	724	24.13333333	Dead	553.97	Low
TCGA-BC-A5W4	547	18.23333333	Dead	556.28	Low
TCGA-UB-A7MB	601	20.03333333	Alive	556.65	Low
TCGA-2Y-A9GW	1271	42.36666667	Dead	557.09	Low
TCGA-DD-A4NQ	373	12.43333333	Dead	558.39	Low
TCGA-DD-AADD	1231	41.03333333	Alive	560	Low
TCGA-DD-A3A5	3125	104.1666667	Dead	562.54	Low
TCGA-HP-A5MZ	91	3.033333333	Dead	566.22	Low
TCGA-G3-A25U	1636	54.53333333	Alive	566.25	Low
TCGA-DD-A114	1149	38.3	Dead	567.39	Low
TCGA-CC-A1HT	101	3.366666667	Dead	567.98	Low
TCGA-5C-A9VG	328	10.93333333	Alive	574.34	Low
TCGA-G3-A7M9	56	1.866666667	Dead	576.13	Low
TCGA-DD-AADK	1049	34.96666667	Alive	576.38	Low
TCGA-DD-A1EK	558	18.6	Dead	578.24	Low
TCGA-RC-A7S9	640	21.33333333	Alive	578.29	Low
TCGA-DD-A1EJ	1005	33.5	Dead	580.53	Low
TCGA-DD-A113	2425	80.83333333	Alive	580.95	Low
TCGA-CC-A7IJ	382	12.73333333	Alive	581.45	Low
TCGA-4R-AA8I	262	8.733333333	Dead	589.97	Low
TCGA-BW-A5NO	20	0.666666667	Alive	591.49	Low
TCGA-DD-A4NH	917	30.56666667	Alive	593.65	Low
TCGA-2Y-A9GU	1939	64.63333333	Alive	596.41	High
TCGA-DD-A4NN	899	29.96666667	Dead	596.47	High
TCGA-ZS-A9CF	2412	80.4	Alive	598.21	High
TCGA-CC-A5UC	347	11.56666667	Dead	599.07	High
TCGA-G3-AAV4	27	0.9	Dead	600.12	High
TCGA-DD-AAE9	722	24.06666667	Alive	600.4	High
TCGA-DD-A73B	283	9.433333333	Dead	605.56	High
TCGA-PD-A5DF	639	21.3	Dead	606.01	High
TCGA-DD-AAE7	644	21.46666667	Alive	606.36	High
TCGA-DD-AAEI	1531	51.03333333	Alive	607.98	High
TCGA-MI-A75E	507	16.9	Alive	612.27	High
TCGA-O8-A75V	538	17.93333333	Alive	612.86	High
TCGA-DD-AACC	1685	56.16666667	Dead	616.25	High
TCGA-2Y-A9H1	1229	40.96666667	Dead	616.36	High
TCGA-DD-AAE0	555	18.5	Alive	616.38	High
TCGA-UB-A7MA	848	28.26666667	Alive	619.47	High
TCGA-DD-AACQ	432	14.4	Dead	621.09	High
TCGA-DD-AAC9	347	11.56666667	Alive	624.36	High
TCGA-CC-A8HU	344	11.46666667	Dead	629.31	High
TCGA-CC-A3MA	303	10.1	Dead	631.75	High
TCGA-WX-AA44	615	20.5	Alive	632.24	High
TCGA-CC-A7IH	365	12.16666667	Alive	632.35	High
TCGA-EP-A26S	608	20.26666667	Alive	635.91	High
TCGA-DD-A39X	1694	56.46666667	Dead	638.36	High
TCGA-DD-AAW3	1633	54.43333333	Alive	638.63	High
TCGA-2Y-A9GT	1624	54.13333333	Dead	646.49	High
TCGA-DD-A4NJ	928	30.93333333	Alive	652.17	High
TCGA-DD-A1EH	1495	49.83333333	Alive	653.33	High
TCGA-FV-A495	1	0.033333333	Alive	659.84	High
TCGA-DD-A1EF	394	13.13333333	Dead	666.39	High
TCGA-GJ-A9DB	67	2.233333333	Dead	674.11	High
TCGA-DD-AAW2	1855	61.83333333	Alive	675.38	High
TCGA-BC-A216	1351	45.03333333	Alive	678.55	High
TCGA-DD-A73D	693	23.1	Alive	679.95	High
TCGA-G3-A3CJ	594	19.8	Alive	680.15	High
TCGA-BC-4072	1490	49.66666667	Dead	680.5	High
TCGA-G3-AAUZ	480	16	Alive	681.85	High
TCGA-CC-5258	129	4.3	Dead	683.01	High
TCGA-DD-A73C	701	23.36666667	Alive	684.68	High
TCGA-ED-A8O5	406	13.53333333	Alive	684.86	High
TCGA-G3-A7M5	447	14.9	Alive	685.07	High
TCGA-BC-A10S	1423	47.43333333	Dead	689.81	High
TCGA-DD-AAEE	810	27	Alive	696.33	High
TCGA-DD-AAED	763	25.43333333	Alive	697.26	High
TCGA-WQ-A9G7	30	1	Alive	697.74	High
TCGA-ZP-A9D2	765	25.5	Dead	699.42	High
TCGA-CC-5263	129	4.3	Dead	701.34	High
TCGA-FV-A3I1	247	8.233333333	Dead	702.7	High
TCGA-ED-A66X	406	13.53333333	Alive	706.61	High
TCGA-2Y-A9H2	1731	57.7	Alive	716.3	High
TCGA-ES-A2HT	438	14.6	Dead	717.72	High
TCGA-DD-A1EB	2017	67.23333333	Alive	722.4	High
TCGA-UB-A7MC	500	16.66666667	Alive	725.69	High
TCGA-WJ-A86L	345	11.5	Alive	727.03	High
TCGA-DD-AAD3	1295	43.16666667	Alive	727.39	High
TCGA-DD-AACT	1562	52.06666667	Alive	733.56	High
TCGA-DD-AAE1	552	18.4	Alive	738.12	High
TCGA-ED-A4XI	819	27.3	Alive	744.08	High
TCGA-G3-A5SM	520	17.33333333	Alive	750.52	High
TCGA-DD-AACK	9	0.3	Alive	752.76	High
TCGA-DD-AACJ	2102	70.06666667	Alive	753.73	High
TCGA-DD-AACE	2184	72.8	Alive	754.3	High
TCGA-DD-AAW0	2015	67.16666667	Alive	758.06	High
TCGA-ED-A7XO	427	14.23333333	Alive	768.42	High
TCGA-DD-A4ND	2746	91.53333333	Alive	774.55	High
TCGA-DD-A3A4	612	20.4	Dead	775.13	High
TCGA-CC-A7IF	649	21.63333333	Dead	776.81	High
TCGA-BC-A10W	91	3.033333333	Dead	782.04	High
TCGA-BC-A10Y	711	23.7	Dead	791.3	High
TCGA-G3-A25X	1779	59.3	Alive	793.69	High
TCGA-CC-5261	97	3.233333333	Dead	797.81	High
TCGA-DD-AADB	1242	41.4	Alive	798.26	High
TCGA-MI-A75I	630	21	Alive	800.86	High
TCGA-CC-A7II	399	13.3	Alive	801.53	High
TCGA-DD-AACG	469	15.63333333	Dead	801.95	High
TCGA-DD-AAE6	141	4.7	Alive	806.56	High
TCGA-DD-A1EI	183	6.1	Alive	807.65	High
TCGA-2Y-A9GX	2442	81.4	Alive	807.88	High
TCGA-DD-A118	3437	114.5666667	Alive	809.24	High
TCGA-2Y-A9GV	2532	84.4	Dead	809.64	High
TCGA-DD-AAVU	2202	73.4	Alive	811.36	High
TCGA-CC-A9FW	248	8.266666667	Alive	811.57	High
TCGA-CC-A5UE	272	9.066666667	Dead	815.86	High
TCGA-MI-A75C	291	9.7	Alive	823.61	High
TCGA-FV-A4ZQ	12	0.4	Alive	824.54	High
TCGA-XR-A8TE	925	30.83333333	Alive	824.73	High
TCGA-RC-A7SK	472	15.73333333	Alive	826.11	High
TCGA-DD-AACA	2301	76.7	Alive	829.79	High
TCGA-G3-AAV7	361	12.03333333	Alive	831.75	High
TCGA-2Y-A9H5	555	18.5	Dead	840.82	High
TCGA-G3-A3CI	180	6	Alive	843.07	High
TCGA-CC-A7IL	278	9.266666667	Dead	843.36	High
TCGA-DD-AADI	1085	36.16666667	Alive	846.15	High
TCGA-EP-A12J	570	19	Alive	850.94	High
TCGA-DD-AADJ	1066	35.53333333	Alive	866.8	High
TCGA-UB-AA0V	314	10.46666667	Alive	868.19	High
TCGA-DD-AAE3	566	18.86666667	Alive	879.64	High
TCGA-NI-A8LF	799	26.63333333	Alive	884.92	High
TCGA-K7-A6G5	512	17.06666667	Alive	897.54	High
TCGA-DD-AAC8	16	0.533333333	Dead	904.24	High
TCGA-RC-A7SB	588	19.6	Alive	908.48	High
TCGA-KR-A7K0	65	2.166666667	Dead	909.06	High
TCGA-GJ-A6C0	31	1.033333333	Dead	909.14	High
TCGA-DD-AACO	1876	62.53333333	Alive	923.85	High
TCGA-G3-A3CK	585	19.5	Alive	932.2	High
TCGA-EP-A2KC	19	0.633333333	Dead	940.58	High
TCGA-DD-AACU	1567	52.23333333	Alive	941.79	High
TCGA-BC-A10Z	34	1.133333333	Dead	945.54	High
TCGA-DD-A1EE	349	11.63333333	Dead	947.73	High
TCGA-DD-AADO	453	15.1	Alive	949.65	High
TCGA-G3-A7M6	632	21.06666667	Alive	964.34	High
TCGA-RC-A7SH	468	15.6	Alive	971.96	High
TCGA-DD-A3A2	2131	71.03333333	Dead	983.12	High
TCGA-CC-A123	219	7.3	Alive	998.22	High
TCGA-2Y-A9HA	36	1.2	Dead	1001.31	High
TCGA-DD-AAW1	1989	66.3	Alive	1006	High
TCGA-DD-AADU	554	18.46666667	Alive	1009.29	High
TCGA-UB-A7MD	52	1.733333333	Dead	1020.15	High
TCGA-G3-A5SK	744	24.8	Alive	1021.05	High
TCGA-MR-A520	229	7.633333333	Alive	1021.68	High
TCGA-CC-A7IE	217	7.233333333	Dead	1035.89	High
TCGA-DD-A4NO	2245	74.83333333	Alive	1038.32	High
TCGA-UB-AA0U	327	10.9	Alive	1041.99	High
TCGA-DD-AAVZ	1900	63.33333333	Alive	1043.06	High
TCGA-G3-A7M7	361	12.03333333	Alive	1060.32	High
TCGA-DD-AAEB	478	15.93333333	Alive	1061.94	High
TCGA-G3-A25Y	452	15.06666667	Dead	1062.02	High
TCGA-DD-AAEK	1067	35.56666667	Alive	1062.41	High
TCGA-G3-A5SJ	698	23.26666667	Alive	1079.92	High
TCGA-DD-A4NK	1210	40.33333333	Dead	1081.14	High
TCGA-G3-A25V	860	28.66666667	Alive	1083.67	High
TCGA-DD-AAD0	137	4.566666667	Alive	1100.79	High
TCGA-DD-A4NV	2398	79.93333333	Alive	1108.26	High
TCGA-2Y-A9H8	633	21.1	Dead	1125.36	High
TCGA-BD-A3EP	409	13.63333333	Alive	1127.13	High
TCGA-G3-A3CG	673	22.43333333	Alive	1129.6	High
TCGA-G3-A6UC	671	22.36666667	Alive	1131.93	High
TCGA-DD-AAVY	1970	65.66666667	Alive	1137.66	High
TCGA-LG-A9QD	366	12.2	Alive	1139.16	High
TCGA-ZS-A9CD	1386	46.2	Dead	1142.75	High
TCGA-DD-A1EA	2415	80.5	Alive	1172.92	High
TCGA-K7-A5RF	631	21.03333333	Alive	1175.7	High
TCGA-DD-AADS	474	15.8	Alive	1176.24	High
TCGA-ED-A7PY	390	13	Alive	1198.14	High
TCGA-BD-A3ER	1115	37.16666667	Alive	1204.67	High
TCGA-DD-A4NL	1711	57.03333333	Alive	1228.57	High
TCGA-DD-AADW	587	19.56666667	Alive	1240.7	High
TCGA-KR-A7K7	951	31.7	Alive	1243.77	High
TCGA-CC-5260	87	2.9	Dead	1246.63	High
TCGA-ED-A82E	408	13.6	Alive	1310.12	High
TCGA-DD-AACX	170	5.666666667	Alive	1317.52	High
TCGA-DD-AAVX	1718	57.26666667	Alive	1319.95	High
TCGA-ED-A8O6	56	1.866666667	Dead	1320.47	High
TCGA-DD-AAE2	638	21.26666667	Alive	1329.17	High
TCGA-BC-A69I	387	12.9	Alive	1391.47	High
TCGA-FV-A3I0	848	28.26666667	Alive	1396.36	High
TCGA-DD-AAD1	564	18.8	Alive	1407.48	High
TCGA-DD-A4NP	3308	110.2666667	Alive	1412.67	High
TCGA-DD-AACN	1302	43.4	Alive	1473.59	High
TCGA-DD-A4NA	1008	33.6	Alive	1484.82	High
TCGA-ED-A627	423	14.1	Alive	1496.25	High
TCGA-XR-A8TC	1339	44.63333333	Alive	1522.96	High
TCGA-3K-AAZ8	396	13.2	Alive	1587.03	High
TCGA-WX-AA47	556	18.53333333	Dead	1589.24	High
TCGA-DD-A1EC	602	20.06666667	Alive	1602.4	High
TCGA-ZS-A9CE	1241	41.36666667	Alive	1616.52	High
TCGA-DD-A4NS	2456	81.86666667	Dead	1633.45	High
TCGA-BC-A10X	770	25.66666667	Dead	1636.44	High
TCGA-DD-A1ED	2301	76.7	Alive	1645.31	High
TCGA-ZP-A9D4	395	13.16666667	Alive	1703.3	High
TCGA-LG-A9QC	425	14.16666667	Alive	1890.75	High
TCGA-RC-A6M4	22	0.733333333	Alive	1949.69	High
TCGA-XR-A8TG	898	29.93333333	Alive	2002.5	High
TCGA-ED-A97K	6	0.2	Alive	2005.06	High
TCGA-BC-A110	2116	70.53333333	Dead	2044	High
TCGA-DD-AADG	1145	38.16666667	Alive	2157.07	High
TCGA-ZS-A9CG	341	11.36666667	Alive	2202.57	High
TCGA-WX-AA46	756	25.2	Alive	2243.24	High
TCGA-G3-A25T	1553	51.76666667	Alive	2439.29	High
TCGA-EP-A2KB	596	19.86666667	Dead	2682.87	High
